# Supplementary material for: Systematic analysis of the binding behaviour of UHRF1 towards different methyl- and carboxylcytosine modification patterns at CpG dyads
Source: PLoS One. 2020 Feb 21;15(2):e0229144. doi: 10.1371/journal.pone.0229144 (PMC7034832; doi:10.1371/journal.pone.0229144)
Supplement: S1 File — (ZIP) [file pone.0229144.s012.zip]

Archive with 4 entries (4 files):
- cac.bsc1.prep
- mc.bsc1.prep
- cac.bsc1.frcmod
- mc.bsc1.frcmod
