# Supplementary material for: Systematic analysis of the binding behaviour of UHRF1 towards different methyl- and carboxylcytosine modification patterns at CpG dyads
Source: PLoS One. 2020 Feb 21;15(2):e0229144. doi: 10.1371/journal.pone.0229144 (PMC7034832; doi:10.1371/journal.pone.0229144)
Supplement: S1 File — (ZIP) [file pone.0229144.s012.zip › cac.bsc1.prep]

    0    0    2

This is a remark line
molecule.res
DCC   INT  0
CORRECT     OMIT DU   BEG
  0.0000
   1  DUMM  DU    M    0  -1  -2     0.000      .0        .0      .00000
   2  DUMM  DU    M    1   0  -1     1.449      .0        .0      .00000
   3  DUMM  DU    M    2   1   0     1.523   111.21       .0      .00000
   4  P     P     M    3   2   1     1.540   111.208  -180.000  1.220100
   5  OP1   O2    E    4   3   2     1.471    51.874   -20.597 -0.792700
   6  OP2   O2    E    4   3   2     1.470    76.550  -179.719 -0.792700
   7  O5'   OS    M    4   3   2     1.642   147.391   -76.136 -0.496900
   8  C5'   CI    M    7   4   3     1.393   118.528  -129.721 -0.006900
   9  H5'1  H1    E    8   7   4     1.085   111.465    57.554  0.075400
  10  H5'2  H1    E    8   7   4     1.089   108.175   -60.614  0.075400
  11  C4'   CT    M    8   7   4     1.532   114.065  -179.970  0.162900
  12  H4'   H1    E   11   8   7     1.084   107.371   160.245  0.117600
  13  O4'   OS    S   11   8   7     1.411   112.228   -82.130 -0.369100
  14  C1'   CT    3   13  11   8     1.409   113.750   113.697 -0.030200
  15  H1'   H2    E   14  13  11     1.075   109.670   115.628  0.212700
  16  N1    N*    S   14  13  11     1.448   108.547  -127.877 -0.209200
  17  C6    CM    B   16  14  13     1.353   115.882    50.169  0.003000
  18  H6    H4    E   17  16  14     1.059   115.842    10.662  0.161200
  19  C5    CM    B   17  16  14     1.331   124.472  -169.006 -0.246000
  20  C7    C     B   19  17  16     1.526   118.316   176.261  0.775800
  21  O51   O2    E   20  19  17     1.234   116.583   178.675 -0.757100
  22  O52   O2    E   20  19  17     1.240   114.957    -1.948 -0.757100
  23  C4    CA    B   19  17  16     1.447   113.490    -0.762  0.700000
  24  N4    N2    B   23  19  17     1.331   118.183  -178.859 -0.891600
  25  H41   H     E   24  23  19     0.992   118.827  -177.160  0.404100
  26  H42   H     E   24  23  19     1.002   117.199    -2.680  0.404100
  27  N3    NC    S   23  19  17     1.314   123.291     0.802 -0.859900
  28  C2    C     S   27  23  19     1.355   121.424     0.972  0.977200
  29  O2    O     E   28  27  23     1.209   124.108   178.198 -0.744600
  30  C2'   CT    B   14  13  11     1.537   105.167    -5.854 -0.085400
  31  H2'1  HC    E   30  14  13     1.080   110.594   -95.945  0.071800
  32  H2'2  HC    E   30  14  13     1.085   111.612   143.677  0.071800
  33  C3'   CE    M   11   8   7     1.531   115.307    38.773  0.071300
  34  H3'   H1    E   33  11   8     1.083   111.999    21.941  0.098500
  35  O3'   OS    M   33  11   8     1.413   107.097   142.720 -0.563500


LOOP
   C2   N1
  C3'  C2'

IMPROPER
   C2   C6   N1  C1'
   C5   H6   C6   N1
   C7   C4   C5   C6
   C5  O51   C7  O52
   C5   N4   C4   N3
   C4  H41   N4  H42
   N1   N3   C2   O2

DONE
STOP
