# Supplementary material for: Systematic analysis of the binding behaviour of UHRF1 towards different methyl- and carboxylcytosine modification patterns at CpG dyads
Source: PLoS One. 2020 Feb 21;15(2):e0229144. doi: 10.1371/journal.pone.0229144 (PMC7034832; doi:10.1371/journal.pone.0229144)
Supplement: S1 File — (ZIP) [file pone.0229144.s012.zip › mc.bsc1.prep]

    0    0    2

This is a remark line
molecule.res
DMC   INT  0
CORRECT     OMIT DU   BEG
  0.0000
   1  DUMM  DU    M    0  -1  -2     0.000      .0        .0      .00000
   2  DUMM  DU    M    1   0  -1     1.449      .0        .0      .00000
   3  DUMM  DU    M    2   1   0     1.523   111.21       .0      .00000
   4  P     P     M    3   2   1     1.540   111.208  -180.000  1.220200
   5  OP1   O2    E    4   3   2     1.470    48.295   -38.154 -0.793700
   6  OP2   O2    E    4   3   2     1.470    81.829   167.501 -0.793700
   7  O5'   OS    M    4   3   2     1.642   148.817   -79.840 -0.505100
   8  C5'   CI    M    7   4   3     1.394   118.518  -141.111 -0.006900
   9  H5'1  H1    E    8   7   4     1.086   110.780    60.148  0.075400
  10  H5'2  H1    E    8   7   4     1.088   110.830   -60.094  0.075400
  11  C4'   CT    M    8   7   4     1.514   109.296  -180.000  0.162900
  12  H4'   H1    E   11   8   7     1.082   108.392   176.112  0.117600
  13  O4'   OS    S   11   8   7     1.413   109.317   -65.351 -0.369100
  14  C1'   CT    3   13  11   8     1.400   111.439   127.873  0.070600
  15  H1'   H2    E   14  13  11     1.076   110.440    96.291  0.159100
  16  N1    N*    S   14  13  11     1.457   108.738  -147.042 -0.138900
  17  C6    CM    B   16  14  13     1.355   121.176    30.774 -0.143800
  18  H6    H4    E   17  16  14     1.071   115.301    -0.400  0.244500
  19  C5    CM    B   17  16  14     1.342   122.206   179.667 -0.105200
  20  C7    CT    3   19  17  16     1.507   122.969  -179.794 -0.250700
  21  H71   HC    E   20  19  17     1.084   110.325     2.199  0.079300
  22  H72   HC    E   20  19  17     1.086   111.799   121.881  0.079300
  23  H73   HC    E   20  19  17     1.088   112.156  -117.076  0.079300
  24  C4    CA    B   19  17  16     1.444   114.384     0.135  0.723500
  25  N4    N2    B   24  19  17     1.352   118.991   179.775 -0.903700
  26  H41   H     E   25  24  19     0.996   116.234  -171.367  0.397800
  27  H42   H     E   25  24  19     0.993   120.803   -18.714  0.397800
  28  N3    NC    S   24  19  17     1.296   124.020    -1.805 -0.775900
  29  C2    C     S   28  24  19     1.359   120.752    -0.413  0.855900
  30  O2    O     E   29  28  24     1.203   123.969  -175.810 -0.650700
  31  C2'   CT    B   14  13  11     1.525   105.063   -23.981 -0.085400
  32  H2'1  HC    E   31  14  13     1.083   109.778   -82.036  0.071800
  33  H2'2  HC    E   31  14  13     1.082   112.123   156.538  0.071800
  34  C3'   CE    M   11   8   7     1.537   114.940    54.284  0.071300
  35  H3'   H1    E   34  11   8     1.085   111.876    18.633  0.098500
  36  O3'   OS    M   34  11   8     1.406   106.560   139.378 -0.529200


LOOP
   C2   N1
  C3'  C2'

IMPROPER
   C2   C6   N1  C1'
   C5   H6   C6   N1
   C4   C6   C5   C7
   C5   N4   C4   N3
   C4  H41   N4  H42
   N1   N3   C2   O2

DONE
STOP
