# Supplementary material for: Systematic analysis of the binding behaviour of UHRF1 towards different methyl- and carboxylcytosine modification patterns at CpG dyads
Source: PLoS One. 2020 Feb 21;15(2):e0229144. doi: 10.1371/journal.pone.0229144 (PMC7034832; doi:10.1371/journal.pone.0229144)
Supplement: S1 File — (ZIP) [file pone.0229144.s012.zip › cac.bsc1.frcmod]

Additional parameter set for 5-carboxyl-cytosine
ANGLE
CM-C -O2    70.0      117.00      from CT-C-O2 (parm10)
CA-CM-C     70.0      119.70      from DMC

IMPR
C -CA-CM-CM         1.1          180.         2.  from DMC
