# Supplementary material for: Systematic analysis of the binding behaviour of UHRF1 towards different methyl- and carboxylcytosine modification patterns at CpG dyads
Source: PLoS One. 2020 Feb 21;15(2):e0229144. doi: 10.1371/journal.pone.0229144 (PMC7034832; doi:10.1371/journal.pone.0229144)
Supplement: S1 File — (ZIP) [file pone.0229144.s012.zip › mc.bsc1.frcmod]

This is the additional parameter set for 5-methyl-cytosine
ANGLE
CA-CM-CT    70.0      119.70      from thymine

IMPR
CA-CM-CM-CT         1.1          180.          2.   from thymine
